# Supplementary material for: Fermentation Effect on Volatile Evolution of Plant-Based Dry-Cured Sausages
Source: Foods. 2026 Jan 17;15(2):342. doi: 10.3390/foods15020342 (PMC12840526; doi:10.3390/foods15020342)
Supplement: Supplementary file 1 [file foods-15-00342-s001.zip]

Archive with 1 entries (1 files):
- foods-4046626-supplementary.pdf
